# Supplementary material for: Selective Inhibition of Integrin β3 Topology Provides a Safer Antithrombotic Strategy
Source: Adv Sci (Weinh). 2026 Apr 13;13(39):e22086. doi: 10.1002/advs.202522086 (PMC13334950; doi:10.1002/advs.202522086)
Supplement: Supplementary file 2 — Supporting File 2: advs75275‐sup‐0002‐Data.zip. [file ADVS-13-e22086-s003.zip]

Archive with 2 entries (1 files):
- advs75275-sup-0002-Data/
- advs75275-sup-0002-Data/260403_Adv. Sci. Uncropped gels and membranes.pdf
